# Supplementary material for: Comparing R-Bendamustine vs. R-CHOP Plus Maintenance Therapy as First-Line Systemic Treatment in Follicular Lymphoma: A Multicenter Retrospective GELTAMO Study
Source: Cancers (Basel). 2024 Mar 26;16(7):1285. doi: 10.3390/cancers16071285 (PMC11010804; doi:10.3390/cancers16071285)
Supplement: Supplementary file 1 [file cancers-16-01285-s001.zip]

Archive with 1 entries (1 files):
- cancers-2859477-supplementary.pdf
